# Supplementary material for: Machine Learning Analysis of Alzheimer’s Disease Single-Cell RNA-Sequencing Data across Cortex and Hippocampus Regions
Source: Curr Issues Mol Biol. 2023 Oct 28;45(11):8652–69. doi: 10.3390/cimb45110544 (PMC10670182; doi:10.3390/cimb45110544)
Supplement: Supplementary file 1 [file cimb-45-00544-s001.zip]

Archive with 1 entries (1 files):
- cimb-2667946-supplementary.pdf
